# Supplementary material for: Negligible Toxicokinetic Differences of Glyphosate by Different Vehicles in Rats
Source: Toxics. 2023 Jan 11;11(1):67. doi: 10.3390/toxics11010067 (PMC9861297; doi:10.3390/toxics11010067)
Supplement: Supplementary file 1 [file toxics-11-00067-s001.zip]

Archive with 1 entries (1 files):
- toxics-2105550-supplementary.pdf
